# Supplementary material for: Urea fertilization and grass species alter microbial nitrogen cycling capacity and activity in a C4 native grassland
Source: PeerJ. 2022 Aug 12;10:e13874. doi: 10.7717/peerj.13874 (PMC9377331; doi:10.7717/peerj.13874)
Supplement: Supplemental Information 1 — Data are log of the copy numbers of functional genes per gram dry weight soil, determined by qPCR. Sampling_season is the month of sampling, Grass is the grass species, Fertilization is the application rate (kg ha−1), Block is the experimental treatment block. Response variables are labelled by the functional gene (nifH, amoA, nirS, nirK, or nosZ) or 16S rRNA genes and gene or transcript for DNA or RNA extracts, respectively. [file peerj-10-13874-s001.csv]

Sample_No	Sample_name	Sampling_season	Grass	Fertilization	Block	nifH_gene_absolute_abundance_log	nifH_transcript_absolute_abundance_log	amoA_gene_absolute_abundance_log	amoA_transcript_absolute_abundance_log	nirK_gene_absolute_abundance_log	nirK_transcript_absolute_abundance_log	nirS_gene_absolute_abundance_log	nirS_transcript_absolute_abundance_log	nosZ_gene_absolute_abundance_log	nosZ_transcript_absolute_abundance_log	16S_rRNA_gene_absolute_abundance_log	16S_rRNA_absolute_abundance_log
1	Apr_SG102_0N	April	Switchgrass	0N	1	7.058019588	4.16575823	6.150732124	3.234138611	7.348992405	4.436255361	7.477693646	5.115966421	7.547592684	4.751233884	9.84800443	11.20192494
2	Apr_SG226_0N	April	Switchgrass	0N	2	6.265942742	4.005996476	5.682042117	3.731835085	6.925657214	4.508618715	7.023135497	5.121981761	6.942776969	4.856547958	9.367436419	11.15365965
3	Apr_SG302_0N	April	Switchgrass	0N	3	6.902399541	4.029058691	6.477757363	3.778058376	7.532000765	4.782515211	7.421084545	4.963121627	7.558879384	4.974936586	9.902229175	11.32385893
4	Apr_SG104_67N	April	Switchgrass	67N	1	6.566872657	2.475242355	5.862026468	2.765275354	7.143103198	3.968670477	7.338060687	3.871291212	7.209521989	4.816198894	9.622589121	11.20296059
5	Apr_SG221_67N	April	Switchgrass	67N	2	6.867748154	3.708196421	6.822015101	3.649440115	7.66244972	4.467556495	7.720172475	5.17438586	7.635059017	4.90279622	9.791328206	11.27845534
6	Apr_SG301_67N	April	Switchgrass	67N	3	6.931281918	4.104037658	6.395388226	3.550749012	7.512106722	4.543609375	7.655359555	5.158328216	7.538930054	4.922836255	9.948418311	11.3676644
7	Apr_SG103_202N	April	Switchgrass	202N	1	6.912406276	3.928605854	6.937197023	4.005197826	7.526734948	4.613871427	7.530286917	5.107783627	7.641827293	4.863956012	9.806067726	11.07198184
8	Apr_SG224_202N	April	Switchgrass	202N	2	6.702407801	3.588725469	6.565335122	3.492760231	7.49266885	4.346836366	7.370641275	4.686808083	7.607019418	4.930277162	9.995154105	11.44171591
9	Apr_SG303_202N	April	Switchgrass	202N	3	6.271165076	2.882059642	5.586982713	2.630981943	6.89297654	3.760710371	6.988012848	4.07989519	7.036420602	4.619766614	9.493337244	11.10063486
10	Apr_BB115_0N	April	Big_bluestem	0N	1	6.53525231	4.064253638	4.900204602	2.877354337	6.902010107	4.375691391	7.075167519	4.909217861	7.002181897	4.846286243	9.525403472	11.31876951
11	Apr_BB202_0N	April	Big_bluestem	0N	2	6.669735714	4.041011847	5.023010633	2.770749447	7.071455006	4.318776732	7.278693795	5.067914225	7.169956977	4.8301724	9.445910334	11.32043368
12	Apr_BB134_0N	April	Big_bluestem	0N	3	6.528774355	4.505542053	6.06583355	4.075856338	7.342779679	5.341994252	7.309458199	5.601287885	7.452463528	5.411098662	9.738985028	11.43592707
13	Apr_BB132_67N	April	Big_bluestem	67N	1	5.902347921	4.156837572	5.316639851	4.078315934	6.623173301	5.189463087	6.795048213	5.428621173	7.017659587	5.259033798	9.3642496	11.08778148
14	Apr_BB204_67N	April	Big_bluestem	67N	2	6.537199838	4.308159943	5.825665186	3.717634894	7.066328638	4.68636922	7.205824653	5.323613491	7.134502434	4.989554304	9.493995767	11.29669185
15	Apr_BB315_67N	April	Big_bluestem	67N	3	6.414896963	3.664966958	5.88720402	3.421638439	6.896115755	4.146391716	6.861224785	4.541652485	7.01366848	4.793102231	9.419269054	11.15420138
16	Apr_BB116_202N	April	Big_bluestem	202N	1	6.536262709	3.775182105	5.740880225	3.461982336	7.022753215	4.661898348	7.138248483	4.651113601	7.069745944	4.906307864	9.44515586	11.3039848
17	Apr_BB206_202N	April	Big_bluestem	202N	2	6.602133632	3.47897022	6.630080491	3.690525573	7.502746725	4.283582749	7.226611907	4.549771941	7.464296295	4.786165329	9.805568331	11.08350922
18	Apr_BB314_202N	April	Big_bluestem	202N	3	6.68959853	3.504298049	6.254330859	3.412241725	7.356613912	4.149157731	7.359805735	4.606456891	7.413276844	4.734547336	9.727586861	11.08383619
19	June_SG102_0N	June	Switchgrass	0N	1	6.446701749	4.468199085	4.366110086	3.214902954	6.869295771	4.742686639	7.262596747	5.340944111	6.864239704	4.975016651	9.46411361	11.12716438
20	June_SG226_0N	June	Switchgrass	0N	2	5.976741093	3.703356459	5.339589343	4.112026918	6.986049199	4.939167012	7.001445126	4.521830621	6.95712985	5.04509825	9.836247972	11.3104044
21	June_SG302_0N	June	Switchgrass	0N	3	6.244240623	4.039230567	5.013524139	3.881175372	6.917128559	4.722368341	7.078165903	4.785399156	6.962764551	5.071693197	9.438767944	11.51524371
22	June_SG104_67N	June	Switchgrass	67N	1	6.450217685	4.394822209	5.764136414	4.116377231	7.163553063	5.021778038	7.375663483	5.386331894	7.096536516	5.171674525	9.544251229	11.51833586
23	June_SG221_67N	June	Switchgrass	67N	2	6.099855738	4.228100215	5.515517799	4.372033209	6.985871205	4.958618191	7.326187968	5.556836287	6.915029691	5.170416754	9.422539108	11.27781095
24	June_SG301_67N	June	Switchgrass	67N	3	6.288231344	4.374103578	5.307818312	4.071715171	7.183064581	5.024650028	7.285636113	5.268130221	7.228982747	5.171889789	9.702519758	11.42350779
25	June_SG103_202N	June	Switchgrass	202N	1	6.660659031	4.70301387	5.656650237	4.303276163	7.07638671	5.049018633	7.361282195	5.538050377	7.051357931	5.156610456	9.572525391	11.27521951
26	June_SG224_202N	June	Switchgrass	202N	2	6.207964676	3.573592591	5.554406522	3.658666522	7.036272683	4.985161711	7.064716012	4.414704134	7.092505877	5.092854335	9.643509202	11.61431932
27	June_SG303_202N	June	Switchgrass	202N	3	6.084027229	3.62856449	5.464408412	3.421772287	6.773809653	4.348062226	7.058850231	4.321490233	6.871360174	4.821025006	9.336454885	10.85071489
28	June_BB115_0N	June	Big_bluestem	0N	1	6.297098428	4.200717077	4.226274484	3.109587834	6.848341002	4.796861449	7.084484032	4.944393246	6.997159601	5.08303688	9.523357047	11.48308766
29	June_BB202_0N	June	Big_bluestem	0N	2	6.549476475	4.028021326	5.200134646	3.244632199	7.364030502	4.855170171	7.394342401	4.655541683	7.495194175	5.080986878	9.934134772	11.53590089
30	June_BB134_0N	June	Big_bluestem	0N	3	5.738598537	3.75895098	4.844554699	3.698354565	6.49897278	4.774325534	6.912133945	4.662695812	6.917086291	5.076990564	9.327423297	10.78448196
31	June_BB132_67N	June	Big_bluestem	67N	1	5.545751387	4.688279159	5.134535629	4.835444662	6.510393651	5.618175999	6.761776375	5.497306927	6.844734186	5.6470402	9.26695205	11.11996543
32	June_BB204_67N	June	Big_bluestem	67N	2	6.117678133	4.307754852	5.636335429	4.085429777	6.887245362	5.000361382	7.183466181	5.056669986	6.981818493	5.223894953	9.582774009	11.61605307
33	June_BB315_67N	June	Big_bluestem	67N	3	6.208033938	4.109174988	5.362652968	4.242082139	6.866032102	4.933189625	6.982105035	4.577433601	6.888132784	5.167477758	9.56159244	9.788495678
34	June_BB116_202N	June	Big_bluestem	202N	1	6.121041972	3.697881829	5.398552789	3.958908797	6.942526914	4.958575534	7.044156944	4.433433547	6.946309192	5.071090659	9.48845984	11.52989154
35	June_BB206_202N	June	Big_bluestem	202N	2	5.971837966	3.359822607	5.572845901	3.585924988	6.988510364	4.633627751	6.835677919	3.883925899	6.959404392	5.016597542	9.33879804	11.23641757
36	June_BB314_202N	June	Big_bluestem	202N	3	6.059622257	3.520555992	5.451277491	3.966725133	6.904505261	4.67181068	7.061372416	4.389211388	6.967305732	5.023045184	9.482052649	11.26378866
37	Aug_SG102_0N	August	Switchgrass	0N	1	7.074447526	2.207548562	6.27039048	2.32435724	7.426031594	3.833891142	7.806124929	3.070679823	7.341471793	4.601216664	9.902396618	10.65673461
38	Aug_SG226_0N	August	Switchgrass	0N	2	6.905317573	2.270060024	6.905916014	2.211554766	7.84000769	4.186343107	7.626484405	3.866852027	7.430414324	4.685010254	9.765101343	10.76125961
39	Aug_SG302_0N	August	Switchgrass	0N	3	7.200240959	3.379356929	6.855172826	3.116942942	7.516077317	4.633327616	7.719296121	4.709430378	7.62421032	4.856263115	9.82278686	11.37450219
40	Aug_SG104_67N	August	Switchgrass	67N	1	7.145712612	4.024319282	7.164054218	3.629580694	7.563600614	4.537904303	7.869751099	5.323645284	7.51587798	4.931650891	10.17835838	11.41396854
41	Aug_SG221_67N	August	Switchgrass	67N	2	7.164189472	3.710374289	7.139632856	3.371378889	7.778366576	4.455020675	8.093888991	5.289490545	7.67159152	4.937919198	9.994327543	11.49672892
42	Aug_SG301_67N	August	Switchgrass	67N	3	7.128626038	3.639885133	7.220548687	3.153996797	7.848918844	4.366850532	7.933648762	4.987209491	7.791497893	4.893388894	9.998433292	10.72477626
43	Aug_SG103_202N	August	Switchgrass	202N	1	7.167223952	4.409716086	7.265446588	4.11311614	7.644798035	4.830579238	7.932440197	5.692530352	7.622143094	5.029802907	9.830170048	11.33355472
44	Aug_SG224_202N	August	Switchgrass	202N	2	7.091817448	2.394357011	7.251571612	3.507853401	7.609952649	4.283518453	7.662460739	3.304859877	7.595860229	4.786547149	9.77513781	10.82216631
45	Aug_SG303_202N	August	Switchgrass	202N	3	6.90324445	2.063911948	7.195614033	2.943565927	7.330968648	4.013056556	7.463132795	2.770328166	7.398844612	4.485504817	9.591665235	9.951181448
46	Aug_BB115_0N	August	Big_bluestem	0N	1	7.188386401	2.556479141	6.399873625	2.2882505	7.687895049	4.089483543	7.941370696	3.98228684	7.618716712	4.704480197	9.912911231	11.20990406
47	Aug_BB202_0N	August	Big_bluestem	0N	2	7.205695287	2.378574668	6.078971516	1.309893179	7.530256389	3.939866504	7.875643946	3.767616341	7.723919373	4.697005492	9.956742661	10.47771861
48	Aug_BB134_0N	August	Big_bluestem	0N	3	6.83774111	3.503349024	6.460325002	2.662979071	7.5904335	4.54640653	7.617212218	4.717775649	7.548462493	4.844200246	9.788828626	11.24369904
49	Aug_BB132_67N	August	Big_bluestem	67N	1	6.863679465	3.454149833	6.774655591	3.323873069	7.642146793	4.43305218	7.67804646	5.003643576	7.612513115	4.868603567	9.863728741	11.48430665
50	Aug_BB204_67N	August	Big_bluestem	67N	2	7.163943906	3.223176021	7.333983647	2.670191726	7.616177297	4.444014107	7.672848268	4.524697646	7.615947644	4.795561223	9.856590198	11.22553056
51	Aug_BB315_67N	August	Big_bluestem	67N	3	6.877432116	2.094528725	6.665454016	2.529958159	7.563209251	3.831314261	7.584322785	3.62980042	7.389655882	4.71036091	9.757740365	10.65694019
52	Aug_BB116_202N	August	Big_bluestem	202N	1	7.049019037	2.57068666	7.267627612	3.532146662	7.402656418	3.825971344	7.580459927	4.246070558	7.354492372	4.586139846	9.626200297	11.01384768
53	Aug_BB206_202N	August	Big_bluestem	202N	2	6.7272604	2.794686806	7.323612181	3.457991763	7.382588599	4.38387867	7.479975685	4.234614903	7.409155649	4.791446454	9.822699739	10.7271637
54	Aug_BB314_202N	August	Big_bluestem	202N	3	7.04551391	3.278883605	7.117277277	3.60630156	7.668242823	4.758068973	7.777740054	4.271263287	7.707773334	4.775556319	10.03084569	11.30053166
